# Supplementary material for: Effects of Fermented Bamboo Shoot Processing Waste on Growth Performance, Serum Parameters, and Gut Microbiota of Weaned Piglets
Source: Animals (Basel). 2022 Oct 11;12(20):2728. doi: 10.3390/ani12202728 (PMC9597720; doi:10.3390/ani12202728)
Supplement: Supplementary file 1 [file animals-12-02728-s001.zip]

Archive with 1 entries (1 files):
- animals-1840129-supplementary.pdf
